# Supplementary material for: Characteristics of Microsatellites Mined from Transcriptome Data and the Development of Novel Markers in Paeonia lactiflora
Source: Genes (Basel). 2020 Feb 19;11(2):214. doi: 10.3390/genes11020214 (PMC7073652; doi:10.3390/genes11020214)
Supplement: Supplementary file 1 [file genes-11-00214-s001.zip]

Archive with 7 entries (7 files):
- Supplementary/FigureS1.pdf
- Supplementary/FigureS2.pdf
- Supplementary/FigureS3.pdf
- Supplementary/TableS1.xlsx
- Supplementary/TableS2.xlsx
- Supplementary/TableS3.xlsx
- Supplementary/TableS4.xlsx
