# Supplementary material for: Characteristics of Microsatellites Mined from Transcriptome Data and the Development of Novel Markers in Paeonia lactiflora
Source: Genes (Basel). 2020 Feb 19;11(2):214. doi: 10.3390/genes11020214 (PMC7073652; doi:10.3390/genes11020214)
Supplement: Supplementary file 1 [file genes-11-00214-s001.zip › Supplementary/TableS1.xlsx]

## Sheet: Sheet1
Table S1-1. Numbers of SSRs with distinct size in different regions.				Table S1-2. Size of SSRs in different regions with different data coverage.
size	Number	location			0.99	0.98	0.97	0.96	0.95
12	419	5'UTR		5'UTR	≤102	≤62	≤48	≤40	≤38
14	270	5'UTR		3'UTR	≤66	≤49	≤42	≤38	≤36
15	133	5'UTR		CDS	≤100	≤65	≤53	≤48	≤43
16	269	5'UTR		Unknown	≤92	≤62	≤52	≤48	≤44
18	190	5'UTR		Multiple region	≤96	≤71	≤56	≤50	≤40
20	116	5'UTR
21	14	5'UTR
22	33	5'UTR
24	49	5'UTR
25	4	5'UTR
26	3	5'UTR
27	5	5'UTR
28	4	5'UTR
30	19	5'UTR
31	4	5'UTR
32	8	5'UTR
33	2	5'UTR
34	14	5'UTR
35	4	5'UTR
36	12	5'UTR
37	2	5'UTR
38	13	5'UTR
39	2	5'UTR
40	10	5'UTR
41	1	5'UTR
42	3	5'UTR
43	1	5'UTR
44	6	5'UTR
46	2	5'UTR
48	6	5'UTR
49	1	5'UTR
50	2	5'UTR
51	1	5'UTR
52	3	5'UTR
53	2	5'UTR
54	2	5'UTR
57	1	5'UTR
59	1	5'UTR
62	1	5'UTR
63	1	5'UTR
64	1	5'UTR
69	1	5'UTR
72	1	5'UTR
74	1	5'UTR
79	1	5'UTR
81	1	5'UTR
85	2	5'UTR
87	1	5'UTR
91	1	5'UTR
93	1	5'UTR
97	1	5'UTR
98	1	5'UTR
99	1	5'UTR
100	1	5'UTR
102	1	5'UTR
106	1	5'UTR
107	1	5'UTR
111	3	5'UTR
113	2	5'UTR
115	1	5'UTR
122	1	5'UTR
123	3	5'UTR
127	1	5'UTR
135	1	5'UTR
182	1	5'UTR
198	1	5'UTR
12	1185	CDS
14	742	CDS
15	966	CDS
16	926	CDS
18	715	CDS
20	418	CDS
21	127	CDS
22	77	CDS
24	195	CDS
25	20	CDS
26	14	CDS
27	9	CDS
28	22	CDS
29	7	CDS
30	127	CDS
31	9	CDS
32	36	CDS
33	18	CDS
34	54	CDS
35	9	CDS
36	60	CDS
37	12	CDS
38	44	CDS
39	13	CDS
40	31	CDS
41	5	CDS
42	35	CDS
43	4	CDS
44	27	CDS
45	5	CDS
46	19	CDS
47	1	CDS
48	23	CDS
49	3	CDS
50	19	CDS
51	6	CDS
52	15	CDS
53	3	CDS
54	6	CDS
55	5	CDS
56	6	CDS
57	3	CDS
58	10	CDS
59	3	CDS
60	10	CDS
61	3	CDS
62	3	CDS
63	6	CDS
64	4	CDS
65	3	CDS
66	5	CDS
67	4	CDS
68	3	CDS
69	3	CDS
70	1	CDS
71	1	CDS
72	1	CDS
74	4	CDS
75	4	CDS
77	2	CDS
78	2	CDS
79	2	CDS
80	1	CDS
81	2	CDS
83	1	CDS
85	4	CDS
86	3	CDS
87	3	CDS
89	1	CDS
90	2	CDS
91	1	CDS
92	1	CDS
93	1	CDS
95	1	CDS
96	2	CDS
97	2	CDS
98	1	CDS
99	1	CDS
100	3	CDS
102	1	CDS
103	6	CDS
104	2	CDS
105	1	CDS
106	2	CDS
107	2	CDS
108	2	CDS
109	5	CDS
111	2	CDS
112	2	CDS
113	1	CDS
114	2	CDS
115	1	CDS
116	4	CDS
117	1	CDS
118	1	CDS
119	2	CDS
121	1	CDS
124	2	CDS
125	1	CDS
126	1	CDS
127	1	CDS
128	3	CDS
131	1	CDS
132	1	CDS
135	1	CDS
136	2	CDS
138	1	CDS
141	2	CDS
142	1	CDS
144	1	CDS
150	1	CDS
167	1	CDS
175	1	CDS
257	1	CDS
260	1	CDS
12	230	3'UTR
14	134	3'UTR
15	132	3'UTR
16	233	3'UTR
18	115	3'UTR
20	100	3'UTR
21	27	3'UTR
22	23	3'UTR
24	29	3'UTR
25	5	3'UTR
26	1	3'UTR
27	3	3'UTR
28	6	3'UTR
29	2	3'UTR
30	19	3'UTR
32	9	3'UTR
34	9	3'UTR
35	2	3'UTR
36	6	3'UTR
37	2	3'UTR
38	9	3'UTR
40	5	3'UTR
41	1	3'UTR
42	5	3'UTR
43	1	3'UTR
44	1	3'UTR
45	1	3'UTR
46	4	3'UTR
47	1	3'UTR
48	2	3'UTR
49	1	3'UTR
50	2	3'UTR
53	1	3'UTR
54	2	3'UTR
56	1	3'UTR
58	1	3'UTR
60	1	3'UTR
62	1	3'UTR
64	1	3'UTR
66	1	3'UTR
76	1	3'UTR
77	1	3'UTR
92	1	3'UTR
106	2	3'UTR
108	1	3'UTR
112	1	3'UTR
122	1	3'UTR
125	1	3'UTR
126	1	3'UTR
129	1	3'UTR
12	60	Multiple region
14	54	Multiple region
15	78	Multiple region
16	63	Multiple region
18	61	Multiple region
20	30	Multiple region
21	11	Multiple region
22	6	Multiple region
24	24	Multiple region
25	2	Multiple region
26	1	Multiple region
27	1	Multiple region
29	2	Multiple region
30	10	Multiple region
31	1	Multiple region
32	1	Multiple region
33	1	Multiple region
34	3	Multiple region
36	4	Multiple region
38	3	Multiple region
39	1	Multiple region
40	1	Multiple region
42	1	Multiple region
48	2	Multiple region
50	2	Multiple region
52	1	Multiple region
54	1	Multiple region
56	1	Multiple region
58	2	Multiple region
61	1	Multiple region
65	1	Multiple region
71	1	Multiple region
78	1	Multiple region
86	1	Multiple region
96	2	Multiple region
116	1	Multiple region
125	1	Multiple region
135	1	Multiple region
136	1	Multiple region
12	1097	Unknown
14	700	Unknown
15	519	Unknown
16	865	Unknown
18	535	Unknown
20	387	Unknown
21	64	Unknown
22	70	Unknown
24	116	Unknown
25	19	Unknown
26	13	Unknown
27	6	Unknown
28	21	Unknown
29	6	Unknown
30	102	Unknown
31	8	Unknown
32	34	Unknown
33	14	Unknown
34	52	Unknown
35	7	Unknown
36	53	Unknown
37	11	Unknown
38	40	Unknown
39	12	Unknown
40	29	Unknown
41	5	Unknown
42	31	Unknown
43	4	Unknown
44	24	Unknown
45	5	Unknown
46	18	Unknown
48	21	Unknown
49	3	Unknown
50	18	Unknown
51	6	Unknown
52	13	Unknown
53	3	Unknown
54	5	Unknown
55	5	Unknown
56	4	Unknown
57	2	Unknown
58	10	Unknown
59	3	Unknown
60	8	Unknown
61	3	Unknown
62	3	Unknown
63	5	Unknown
64	3	Unknown
65	3	Unknown
66	2	Unknown
67	3	Unknown
68	2	Unknown
69	1	Unknown
70	1	Unknown
71	1	Unknown
72	1	Unknown
74	4	Unknown
75	3	Unknown
77	1	Unknown
78	2	Unknown
79	2	Unknown
81	2	Unknown
83	1	Unknown
85	3	Unknown
86	3	Unknown
87	3	Unknown
89	1	Unknown
90	2	Unknown
91	1	Unknown
92	1	Unknown
93	1	Unknown
96	2	Unknown
98	1	Unknown
99	1	Unknown
100	2	Unknown
102	1	Unknown
103	6	Unknown
104	2	Unknown
105	1	Unknown
106	1	Unknown
107	2	Unknown
108	1	Unknown
109	3	Unknown
111	1	Unknown
112	2	Unknown
114	2	Unknown
115	1	Unknown
116	1	Unknown
117	1	Unknown
118	1	Unknown
119	1	Unknown
121	1	Unknown
124	2	Unknown
127	1	Unknown
128	2	Unknown
131	1	Unknown
136	2	Unknown
141	2	Unknown
142	1	Unknown
150	1	Unknown
167	1	Unknown
175	1	Unknown
257	1	Unknown
