# Supplementary material for: Characteristics of Microsatellites Mined from Transcriptome Data and the Development of Novel Markers in Paeonia lactiflora
Source: Genes (Basel). 2020 Feb 19;11(2):214. doi: 10.3390/genes11020214 (PMC7073652; doi:10.3390/genes11020214)
Supplement: Supplementary file 1 [file genes-11-00214-s001.zip › Supplementary/TableS2.xlsx]

## Sheet: Sheet1
Table S2. Count of SSRs in transcription factors.
TF Family	Total Count	SSR Count
ERF	97	28
bHLH	88	27
FAR1	88	11
NAC	85	13
C2H2	73	20
MYB_related	72	20
MYB	65	17
bZIP	57	15
C3H	45	13
WRKY	45	9
GRAS	39	20
B3	37	5
Trihelix	32	17
LBD	31	14
G2-like	26	9
HD-ZIP	25	10
GATA	24	9
Dof	22	5
HSF	20	5
M-type	19	2
TCP	18	11
MIKC	16	4
SBP	15	3
ARF	11	9
WOX	11	4
AP2	10	4
NF-YC	10	1
TALE	10	10
ZF-HD	9	4
CPP	8	1
HB-other	8	3
NF-YB	8	0
Nin-like	8	0
BBR-BPC	7	1
DBB	7	1
E2F/DP	6	0
LSD	6	0
NF-YA	6	2
Whirly	6	0
BES1	5	2
GeBP	5	1
GRF	5	2
ARR-B	4	0
CO-like	4	3
YABBY	4	5
CAMTA	3	0
EIL	3	0
SRS	3	1
NF-X1	2	1
NZZ/SPL	2	0
VOZ	2	0
HB-PHD	1	0
HRT-like	1	0
LFY	1	0
RAV	1	0
S1Fa-like	1	1
STAT	1	0
