# Supplementary material for: Characteristics of Microsatellites Mined from Transcriptome Data and the Development of Novel Markers in Paeonia lactiflora
Source: Genes (Basel). 2020 Feb 19;11(2):214. doi: 10.3390/genes11020214 (PMC7073652; doi:10.3390/genes11020214)
Supplement: Supplementary file 1 [file genes-11-00214-s001.zip › Supplementary/TableS3.xlsx]

## Sheet: Sheet1
Table S3. Sequence, position, repeat motif, annotation, annealing temperature and amplified product size of 46 SSR primers.
Primer	Position	SSR type	Repeat motif	size	Fluorescent label	FORWARD PRIMER1 (5'-3')	REVERSE PRIMER1 (5'-3')	Predicted product size (bp)	Tm(°C)	Amplified product size(bp)	Unigenes	start	end	Description	KEGG_A_class	KEGG_B_class	Pathway	K_ID	GO Component	GO Function	GO Process
C160	Multipal region	Compound	(AT)9ctcctt(CTC)5	39	HEX	GGTCTAGCGACACGGAACTC	ATTGACGCAGAGGAAGGAGA	227	57.45	211-227	Unigene0056747	1328	1366	Serine/threonine-protein phosphatase PP1 isozyme 2 [Morus notabilis]	Genetic Information Processing	Translation	ko03015//mRNA surveillance pathway	K06269	-	GO:0003824//catalytic activity	GO:0008152//metabolic process;GO:0006796//phosphate-containing compound metabolic process;GO:0009987//cellular process;GO:0044237//cellular metabolic process;GO:0006793//phosphorus metabolic process
F106	CDS	Tetranucleotide	(TATG)5	20	TAM	AAGATTGCAGAGAGGGCAAA	TCACGGAGAGTTGCTTACGA	251	54.375	200-290	Unigene0025949	715	734	--	-	-	-	-	-	-	-
S024	5'UTR	Trinucleotide	(AAT)16	48	HEX	GTCCAGGTCAAGGTTAGCCA	GGCTGATGAAAATGCTGGAG	190	56.425	161-201	Unigene0024282	409	456	--	-	-	-	-	-	-	-
S025	5'UTR	Trinucleotide	(ATT)7	21	ROX	GAGGTTGAGGGCAAAACAAA	ACACACCTTTGACCATGCAA	277	55.7	268-350	Unigene0025741	3196	3216	Ycf2 (chloroplast) [Paeonia sp. Sd0052]	-	-	-	-	GO:0009536//plastid;GO:0005737//cytoplasm;GO:0044446//intracellular organelle part;GO:0044422//organelle part;GO:0044424//intracellular part;GO:0005623//cell;GO:0044444//cytoplasmic part;GO:0044435//plastid part;GO:0009532//plastid stroma;GO:0043227//membrane-bounded organelle;GO:0043231//intracellular membrane-bounded organelle;GO:0043229//intracellular organelle;GO:0044464//cell part;GO:0043226…	GO:0005488//binding;GO:0032549//ribonucleoside binding;GO:0036094//small molecule binding;GO:0032550//purine ribonucleoside binding;GO:1901363//heterocyclic compound binding;GO:0001883//purine nucleoside binding;GO:0001882//nucleoside binding;GO:0097159//organic cyclic compound binding;GO:0097367//carbohydrate derivative binding	-
S033	5'UTR	Trinucleotide	(TAT)7	21	FAM	CAAAATCACTCCAAGCTCTCC	GGTGGACTTTGACACGGACT	174	56.53	137-181	Unigene0038752	55	75	histone H2A 7 [Arabidopsis thaliana]	-	-	-	-	GO:0043228//non-membrane-bounded organelle;GO:0005694//chromosome;GO:0000785//chromatin;GO:0005623//cell;GO:0044424//intracellular part;GO:0043227//membrane-bounded organelle;GO:0044422//organelle part;GO:0043232//intracellular non-membrane-bounded organelle;GO:0032991//macromolecular complex;GO:0044446//intracellular organelle part;GO:0043229//intracellular organelle;GO:0044464//cell part;GO:004…	GO:0046983//protein dimerization activity;GO:0003676//nucleic acid binding;GO:0097159//organic cyclic compound binding;GO:0005515//protein binding;GO:0005488//binding;GO:1901363//heterocyclic compound binding	GO:0006810//transport;GO:0051179//localization;GO:0016043//cellular component organization;GO:0030001//metal ion transport;GO:0006811//ion transport;GO:0009987//cellular process;GO:0071840//cellular component organization or biogenesis;GO:0006950//response to stress;GO:0051234//establishment of localization;GO:0006325//chromatin organization;GO:0006996//organelle organization;GO:0072511//divalent…
S237	CDS	Trinucleotide	(CTG)8	24	HEX	ACGCAATTGAAATCCAATCC	GGTTCTTCTCCGTAGGGACC	211	55.4	193-219	Unigene0049217	208	231	PREDICTED: probable polyamine transporter At3g13620 [Ricinus communis]	-	-	-	-	GO:0031224//intrinsic component of membrane;GO:0016020//membrane;GO:0044425//membrane part	GO:0022891//substrate-specific transmembrane transporter activity;GO:0022892//substrate-specific transporter activity;GO:0015291//secondary active transmembrane transporter activity;GO:0008514//organic anion transmembrane transporter activity;GO:0015075//ion transmembrane transporter activity;GO:0022804//active transmembrane transporter activity;GO:0008509//anion transmembrane transporter activit…	GO:0008202//steroid metabolic process;GO:0006807//nitrogen compound metabolic process;GO:0044763//single-organism cellular process;GO:0044238//primary metabolic process;GO:1901576//organic substance biosynthetic process;GO:1901360//organic cyclic compound metabolic process;GO:1901566//organonitrogen compound biosynthetic process;GO:0046467//membrane lipid biosynthetic process;GO:0009058//biosynth…
S853	3'UTR	Trinucleotide	(TTG)5	15	FAM	TGGAGTCTTTAAGCTGCGGT	GCAATGTCGTTTTTCAGTGC	179	54.375	158-186	Unigene0090438	1295	1309	PREDICTED: GTP-binding protein At2g22870 [Ipomoea nil]	-	-	-	-	-	-	-
SA010	Multipal region	Trinucleotide	(AAT)5	15	ROX	AACTTCAAGTGCCGCAAACT	TCGAAATGAGAATGGAAGGG	268	53.35	264-294	Unigene0065770	100	114	PREDICTED: ras GTPase-activating protein-binding protein 1 isoform X1 [Vitis vinifera]	-	-	-	-	-	-	-
SA061	Unknown	Trinucleotide	(GAA)7	21	TAM	TGGAGAGTGGAGACAATTTCA	CAGGGGAGGTGAGGAATGTA	278	55.555	257-277	Unigene0007594	1607	1627	--	-	-	-	-	-	-	-
T040	5'UTR	Dinucleotide	(GA)7	14	TAM	GACGCATTGAAGTCACGATG	TTTGGGCAAAGGAAAATGTC	232	53.35	228-246	Unigene0005289	2064	2077	Pseudouridine synthase family protein [Arabidopsis thaliana]	-	-	-	-	-	GO:0003676//nucleic acid binding;GO:1901363//heterocyclic compound binding;GO:0016866//intramolecular transferase activity;GO:0005488//binding;GO:0003824//catalytic activity;GO:0016853//isomerase activity;GO:0097159//organic cyclic compound binding	GO:0051276//chromosome organization;GO:0043170//macromolecule metabolic process;GO:0006325//chromatin organization;GO:0044237//cellular metabolic process;GO:0044763//single-organism cellular process;GO:0050789//regulation of biological process;GO:0065007//biological regulation;GO:0008152//metabolic process;GO:0032502//developmental process;GO:0022414//reproductive process;GO:0043412//macromolecul…
T125	5'UTR	Dinucleotide	(TC)9	18	FAM	CCCGTCCCTCACTAAAACCT	TGGTGTACACTCGACTTGGC	140	57.45	128-170	Unigene0025123	65	82	Glutaredoxin family protein [Populus tomentosa]	-	-	-	-	-	-	GO:0044699//single-organism process
T160	5'UTR	Dinucleotide	(CT)10	20	HEX	TGGAGAAGAAGGGATGGATG	CCATTTTCTGAGCACCCAAT	210	54.375	205-227	Unigene0036481	1175	1194	VQ-like protein [Cynara cardunculus var. scolymus] [Cynara cardunculus]	-	-	-	-	-	-	-
T163	5'UTR	Dinucleotide	(TA)8	16	FAM	TCAATTCAGCCATGGAAACA	ATTCCCCGTAGGCTCTCATT	149	53.35	146-160	Unigene0036995	2203	2218	PREDICTED: protein indeterminate-domain 9 [Theobroma cacao]	-	-	-	-	-	-	-
T179	5'UTR	Dinucleotide	(AT)7	14	TAM	AGAAGTCAATGAACACCGCC	CCTACCGCCATGTTCTTCAT	234	55.4	235-269	Unigene0042926	198	211	PREDICTED: aquaporin TIP4-1 [Ricinus communis]	-	-	-	-	GO:0098588//bounding membrane of organelle;GO:0005773//vacuole;GO:0043229//intracellular organelle;GO:0043231//intracellular membrane-bounded organelle;GO:0005737//cytoplasm;GO:0098805//whole membrane;GO:0043226//organelle;GO:0044464//cell part;GO:0043227//membrane-bounded organelle;GO:0044437//vacuolar part;GO:0031224//intrinsic component of membrane;GO:0016020//membrane;GO:0044424//intracellula…	-	GO:0007154//cell communication;GO:0051716//cellular response to stimulus;GO:0050794//regulation of cellular process;GO:0071310//cellular response to organic substance;GO:0070887//cellular response to chemical stimulus;GO:0051234//establishment of localization;GO:0044763//single-organism cellular process;GO:0050789//regulation of biological process;GO:0009719//response to endogenous stimulus;GO:00…
T192	5'UTR	Dinucleotide	(CT)8	16	TAM	CCTTTCCCTTATTCTTCGGC	GAAGTCCGTAGTCTCCACGC	223	57.45	212-230	Unigene0045455	786	801	S1-like RNA-binding domain-containing protein [Solanum lycopersicum]	Genetic Information Processing	Translation	ko03013//RNA transport	K03236	-	GO:0003723//RNA binding;GO:0097159//organic cyclic compound binding;GO:0008135//translation factor activity, RNA binding;GO:0003676//nucleic acid binding;GO:0005488//binding;GO:1901363//heterocyclic compound binding	GO:1901564//organonitrogen compound metabolic process;GO:0044260//cellular macromolecule metabolic process;GO:0006518//peptide metabolic process;GO:0009058//biosynthetic process;GO:0043603//cellular amide metabolic process;GO:0034641//cellular nitrogen compound metabolic process;GO:0044237//cellular metabolic process;GO:0044238//primary metabolic process;GO:0043170//macromolecule metabolic proces…
T205	5'UTR	Dinucleotide	(TC)9	18	ROX	TCTATTCCTCCCTCCACACG	TAGATGGTGCGGTTGTTGTC	279	56.425	275-301	Unigene0046328	258	275	PREDICTED: probable aminopyrimidine aminohydrolase, mitochondrial isoform X2 [Vitis vinifera]	-	-	-	-	-	-	-
T210	5'UTR	Dinucleotide	(GA)10	20	ROX	TATCGTCCCGGTAGTTCCAG	GCTTACACCACATGGTCCTG	277	57.45	253-285	Unigene0046688	2506	2525	PREDICTED: probable LRR receptor-like serine/threonine-protein kinase At4g37250 [Citrus sinensis]	-	-	-	-	GO:0044425//membrane part;GO:0031224//intrinsic component of membrane;GO:0016020//membrane	GO:0016740//transferase activity;GO:0016772//transferase activity, transferring phosphorus-containing groups;GO:0016628//oxidoreductase activity, acting on the CH-CH group of donors, NAD or NADP as acceptor;GO:0036094//small molecule binding;GO:0032550//purine ribonucleoside binding;GO:0001883//purine nucleoside binding;GO:0016627//oxidoreductase activity, acting on the CH-CH group of donors;GO:0…	GO:0044260//cellular macromolecule metabolic process;GO:0044238//primary metabolic process;GO:0019538//protein metabolic process;GO:0008152//metabolic process;GO:0044267//cellular protein metabolic process;GO:0036211//protein modification process;GO:0006793//phosphorus metabolic process;GO:0044237//cellular metabolic process;GO:0044710//single-organism metabolic process;GO:0043170//macromolecule …
T237	5'UTR	Dinucleotide	(CT)10	20	FAM	AAAGCTTGGAAGTTGGAGCA	TGAAAATGAGAAGTTGGTGGAG	101	53.65	95-109	Unigene0050437	2284	2303	PREDICTED: F-box/kelch-repeat protein At1g55270 [Vitis vinifera]	-	-	-	-	-	-	-
T239	5'UTR	Dinucleotide	(CT)9	18	HEX	CCACCACCTTCCCAAGTTTA	GACAGAAGCAGCAAGAACCC	202	56.425	185-221	Unigene0050871	225	242	probable calcium-binding protein CML21 [Cajanus cajan]	Organismal Systems	Environmental adaptation	ko04626//Plant-pathogen interaction	K13448	GO:0044424//intracellular part;GO:0044464//cell part;GO:0005623//cell;GO:0005622//intracellular	GO:0005488//binding;GO:0046872//metal ion binding;GO:0043167//ion binding;GO:0043169//cation binding	GO:1900673//olefin metabolic process;GO:0022898//regulation of transmembrane transporter activity;GO:0009404//toxin metabolic process;GO:0032989//cellular component morphogenesis;GO:0048869//cellular developmental process;GO:0071554//cell wall organization or biogenesis;GO:0071840//cellular component organization or biogenesis;GO:0008152//metabolic process;GO:0000902//cell morphogenesis;GO:003241…
T241	5'UTR	Dinucleotide	(GA)15	30	FAM	CTATGCCAGAATGGGAAGGA	TCCCATTAAACTTCTACATATTCGC	143	55.03	127-157	Unigene0051263	1243	1272	PREDICTED: cysteine-rich repeat secretory protein 60 [Populus euphratica]	-	-	-	-	-	-	-
T300	5'UTR	Dinucleotide	(AT)10	20	TAM	CATGAATTGCTTCGCTTCAA	GTGGAACTCTGTCCTCTCGC	227	55.4	218-238	Unigene0055916	402	421	PREDICTED: corepressor interacting with RBPJ 1-like [Jatropha curcas]	-	-	-	-	-	-	-
T304	5'UTR	Dinucleotide	(GA)10	20	FAM	GACTGGTTTGAGGGGTTTGA	ACGCATCTCAACCGATAAGG	155	55.4	147-163	Unigene0056201	2099	2118	PREDICTED: transmembrane 9 superfamily member 5 [Vitis vinifera]	-	-	-	-	-	-	-
T317	5'UTR	Dinucleotide	(CT)10	20	HEX	CAAGTCCGCACAGCTTTACA	CTTGCCATTGGTGTACGTTG	173	55.4	157-183	Unigene0057727	131	150	Gastrula zinc finger xFG20-1 [Gossypium arboreum]	-	-	-	-	-	-	GO:1901362//organic cyclic compound biosynthetic process;GO:0065007//biological regulation;GO:0008152//metabolic process;GO:0044238//primary metabolic process;GO:1901576//organic substance biosynthetic process;GO:0009058//biosynthetic process;GO:1901360//organic cyclic compound metabolic process;GO:0071704//organic substance metabolic process
T356	5'UTR	Dinucleotide	(AG)9	18	TAM	CAGAGATCGAGGTGGTGGTT	TCACTCCCCCTATTGCATTC	256	56.425	247-269	Unigene0060299	2025	2042	PREDICTED: aspartic proteinase-like protein 2 isoform X1 [Vitis vinifera]	-	-	-	-	GO:0044464//cell part;GO:0005623//cell	GO:0003824//catalytic activity;GO:0016787//hydrolase activity	GO:0044260//cellular macromolecule metabolic process;GO:0015031//protein transport;GO:0016054//organic acid catabolic process;GO:0006497//protein lipidation;GO:0032787//monocarboxylic acid metabolic process;GO:1902578//single-organism localization;GO:0006464//cellular protein modification process;GO:0046395//carboxylic acid catabolic process;GO:0044267//cellular protein metabolic process;GO:00421…
T852	CDS	Dinucleotide	(AT)8	16	HEX	TTAGGCTGCAGTGATGGATG	TTGGTTTTGGTAAAGCAGCA	200	53.35	158-367	Unigene0028897	223	238	--	-	-	-	-	-	-	-
T859	CDS	Dinucleotide	(AG)19	38	FAM	AGTTTTGTCCACCACCTTGG	TTCTTCTCCCTATTCACCCA	186	54.375	166-200	Unigene0050131	3157	3194	PREDICTED: leucine-rich repeat receptor-like protein kinase PXL2 [Ziziphus jujuba]	-	-	-	-	GO:0016020//membrane;GO:0044425//membrane part;GO:0031224//intrinsic component of membrane	GO:0005488//binding;GO:0004674//protein serine/threonine kinase activity;GO:0005057//receptor signaling protein activity;GO:0036094//small molecule binding;GO:0016301//kinase activity;GO:0016628//oxidoreductase activity, acting on the CH-CH group of donors, NAD or NADP as acceptor;GO:0097367//carbohydrate derivative binding;GO:0003824//catalytic activity;GO:0016773//phosphotransferase activity, a…	GO:0044710//single-organism metabolic process;GO:0036211//protein modification process;GO:0044699//single-organism process;GO:0071704//organic substance metabolic process;GO:0008152//metabolic process;GO:0006793//phosphorus metabolic process;GO:0044267//cellular protein metabolic process;GO:0043170//macromolecule metabolic process;GO:0043412//macromolecule modification;GO:0044260//cellular macrom…
T863	CDS	Dinucleotide	(AG)10	20	FAM	TCAACCACAGGAGCAAACTG	TTGAAAAGGTTCTGGGATGG	155	54.375	140-160	Unigene0062172	259	278	PREDICTED: protein AAR2 homolog isoform X2 [Vitis vinifera]	-	-	-	-	-	-	-
TA022	3'UTR	Dinucleotide	(TC)6	12	ROX	GCACAAAAACAAGGCACAAA	GCCTGCTTAATGCAAAGGTT	280	52.325	276-318	Unigene0092818	214	225	PREDICTED: DEAD-box ATP-dependent RNA helicase 56-like [Brassica oleracea var. oleracea] [Brassica oleracea]	-	-	-	-	-	-	-
TA028	3'UTR	Dinucleotide	(AC)6	12	FAM	TTTAAAACGAGCCAGGTTGG	CCAATGAAAATTCGGAAACTG	107	52.53	101-123	Unigene0098752	4484	4495	PREDICTED: probable leucine-rich repeat receptor-like protein kinase At2g33170 [Vitis vinifera]	-	-	-	-	GO:0044425//membrane part;GO:0016020//membrane;GO:0031224//intrinsic component of membrane	GO:0016491//oxidoreductase activity;GO:0005488//binding;GO:0001882//nucleoside binding;GO:0005057//receptor signaling protein activity;GO:0004674//protein serine/threonine kinase activity;GO:0097367//carbohydrate derivative binding;GO:0004702//receptor signaling protein serine/threonine kinase activity;GO:0003824//catalytic activity;GO:0032549//ribonucleoside binding;GO:1901363//heterocyclic comp…	GO:0050794//regulation of cellular process;GO:0051247//positive regulation of protein metabolic process;GO:0032268//regulation of cellular protein metabolic process;GO:0042327//positive regulation of phosphorylation;GO:0050789//regulation of biological process;GO:0010604//positive regulation of macromolecule metabolic process;GO:0031401//positive regulation of protein modification process;GO:0019…
TA038	3'UTR	Dinucleotide	(CT)9	18	ROX	GGGCAGGTTGGTATGTATGG	GACGTCTTGATGATTTCGAATG	263	55.7	259-299	Unigene0062492	2336	2353	PREDICTED: pentatricopeptide repeat-containing protein At5g25630 [Juglans regia]	-	-	-	-	-	-	-
TA074	3'UTR	Dinucleotide	(CT)8	16	TAM	CAGAAACCGCATGAAACCTT	GAATGGTGATCAAATGGGCT	261	53.35	260-306	Unigene0071827	89	104	Globin [Corchorus capsularis]	-	-	-	-	-	-	-
TA079	3'UTR	Dinucleotide	(AT)8	16	TAM	AGAGGGAAAGTTAGGTGTTTGTT	CCCCCTGAAAATAATGCAAA	237	52.75	232-264	Unigene0046753	31	46	PREDICTED: zinc finger CCCH domain-containing protein 31 [Elaeis guineensis]	-	-	-	-	-	-	-
TA082	3'UTR	Dinucleotide	(AG)6	12	TAM	GGCAAATATGCTTAAGAGCCA	TTGGATTTGTTTGTCCACCA	245	52.48	242-280	Unigene0008364	571	582	PREDICTED: auxin-responsive protein IAA4-like isoform X2 [Nelumbo nucifera]	Environmental Information Processing	Signal transduction	ko04075//Plant hormone signal transduction	K14484	-	-	-
TA086	3'UTR	Dinucleotide	(AG)10	20	ROX	ACAGACGACCCTCTCGAAAT	GTTTGCATTCGGAGAGAAGG	251	55.4	393-419	Unigene0093349	187	206	PREDICTED: nicotinamide/nicotinic acid mononucleotide adenylyltransferase isoform X1 [Nelumbo nucifera]	Metabolism	Metabolism of cofactors and vitamins;Global and Overview	ko01100//Metabolic pathways;ko00760//Nicotinate and nicotinamide metabolism	K06210	-	GO:0003824//catalytic activity;GO:0016740//transferase activity	GO:0009058//biosynthetic process;GO:0008152//metabolic process
TA133	3'UTR	Dinucleotide	(AT)8	16	ROX	AGAACCGAGGAAGGGTTTGT	TGAATGAAGGGTGAACCACA	273	54.375	258-286	Unigene0060199	2255	2270	PREDICTED: cytochrome P450 86A8-like [Nicotiana tabacum]	Metabolism	Global and Overview;Lipid metabolism	ko01100//Metabolic pathways;ko00073//Cutin, suberine and wax biosynthesis	K15398	-	GO:0097159//organic cyclic compound binding;GO:0016491//oxidoreductase activity;GO:0043169//cation binding;GO:0005488//binding;GO:0043167//ion binding;GO:0046914//transition metal ion binding;GO:0003824//catalytic activity;GO:0046872//metal ion binding;GO:0046906//tetrapyrrole binding;GO:1901363//heterocyclic compound binding	GO:0044710//single-organism metabolic process;GO:0008152//metabolic process;GO:0044699//single-organism process
TA134	3'UTR	Dinucleotide	(GA)16	32	HEX	TTCAAAGGTGAAAGGAGAGAGAA	TGACACCCCAACATTTCTGA	210	53.775	142-224	Unigene0071117	32	63	PREDICTED: DExH-box ATP-dependent RNA helicase DExH10-like [Nicotiana tomentosiformis]	-	-	-	-	-	-	-
TA144	3'UTR	Dinucleotide	(CT)6	12	HEX	TGATCCTCCACTCAAAGGCT	TCTCCCATTTGCGAGTCTCT	207	55.4	186-286	Unigene0000099	2043	2054	PREDICTED: 17.8 kDa class I heat shock protein-like [Cucumis melo]	Genetic Information Processing	Folding, sorting and degradation	ko04141//Protein processing in endoplasmic reticulum	K13993	-	-	-
TA464	Unknown	Dinucleotide	(TC)8	16	HEX	TGCGAAATAATTAGAGTGCCA	GGAGAGTGAGCGAGACCAAT	201	54.58	200-214	Unigene0000456	32	47	--	-	-	-	-	-	-	-
TA564	Unknown	Dinucleotide	(TA)8	16	HEX	TTTTTGGTTCCTTGAAAGATTC	CATCATTTACGCACAAACGG	184	51.785	172-201	Unigene0004988	56	71	--	-	-	-	-	-	-	-
TA566	Unknown	Dinucleotide	(GA)6	12	FAM	GGCCGGATCATAGCCTATCT	TGGTTTATCCCTTTTGCTCG	172	55.4	167-185	Unigene0005060	346	357	--	-	-	-	-	-	-	-
TA610	Unknown	Dinucleotide	(TC)8	16	TAM	ACATTTCTATCTGTTTTCCTTTTGA	ATTAGCACTGCGGAGGAGAA	252	53.39	257-291	Unigene0007176	34	49	PREDICTED: sister chromatid cohesion 1 protein 4 [Vitis vinifera]	-	-	-	-	-	-	-
TA673	Unknown	Dinucleotide	(CA)18	36	ROX	ATCCCAAATTCTCCCTCCC	GCCCTGTTCTTCCTTTCCTT	279	55.28	190-288	Unigene0010415	1068	1103	40S ribosomal protein S24-2 [Glycine soja]	Genetic Information Processing	Translation	ko03010//Ribosome	K02974	-	-	-
TA695	Unknown	Dinucleotide	(AC)15	30	FAM	ATGGGCTGGTGTTAACCAAA	GGTTGCTCACTGGTGGGTAT	183	55.4	164-180	Unigene0011154	1014	1043	PREDICTED: ubiquitin-conjugating enzyme E2 10-like [Gossypium hirsutum]	Genetic Information Processing	Folding, sorting and degradation	ko04141//Protein processing in endoplasmic reticulum;ko04120//Ubiquitin mediated proteolysis	K06689	-	-	-
TA700	Unknown	Dinucleotide	(AG)9	18	ROX	CGTTTTAGGGGTGAATCGAA	TACTCGCTTCATCTTGTGCG	279	54.375	278-312	Unigene0011241	244	261	Transposon Ty3-G Gag-Pol polyprotein [Triticum urartu]	-	-	-	-	-	-	-
TA704	Unknown	Dinucleotide	(TC)17	34	TAM	CGGTGTTGGAATGGAAACTAA	TGTCTCCTTCAACTGTTGCG	264	54.53	237-277	Unigene0011334	497	530	PREDICTED: phosphate transporter PHO1 homolog 9 isoform X1 [Vitis vinifera]	-	-	-	-	-	-	-
W75	Multipal region	Pentanucleotide	(CTCAC)5	25	ROX	CACCCCAGCACCATATCTTT	GCTACGGCGTCTTTGCTTTA	280	55.4	257-293	Unigene0083534	350	374	UDP-N-acetylglucosamine--N-acetylmuramyl- pyrophosphoryl-undecaprenol N-acetylglucosamine transferase isoform 3 [Theobroma cacao]	-	-	-	-	-	-	-
