# Supplementary material for: Characteristics of Microsatellites Mined from Transcriptome Data and the Development of Novel Markers in Paeonia lactiflora
Source: Genes (Basel). 2020 Feb 19;11(2):214. doi: 10.3390/genes11020214 (PMC7073652; doi:10.3390/genes11020214)
Supplement: Supplementary file 1 [file genes-11-00214-s001.zip › Supplementary/TableS4.xlsx]

## Sheet: Sheet1
Table S4. Eigen Values by Axis and Sample Eigen Vectors
Axis No.	1	2	3	4	5	6	7	8	9	10	11	12	13	14	15	16	17	18	19	20	21	22	23	24	25	26	27	28	29	30
EigenValue	35.8382	18.5707	16.7112	14.2289	12.5025	12.0754	11.7931	11.0597	10.9606	10.3812	9.2574	8.8589	7.65016	7.03565	6.49101	6.29072	6.1264	5.7096	5.04434	4.81935	4.29785	4.04869	3.50914	3.34773	3.09569	2.87045	2.58362	2.19738	2.05515	1.56397
P. lactiflora ‘Fenghuang Niepan’ (FHNP)	-0.40429	-0.127879	0.407532	0.14317	0.277484	0.316237	-0.0559003	0.0771297	-0.707261	0.0986531	0.413274	-0.216198	-0.401466	-0.366283	0.206703	-0.352736	0.883192	0.202799	0.815221	0.397408	-0.207094	0.492015	0.088662	-0.777538	-0.234248	-0.55562	-0.328389	-0.253705	-0.195051	0.225158
P. lactiflora ‘Xiao Ye’ (XY)	-0.243445	0.347284	0.726101	0.284391	0.395417	0.559021	-0.44318	-0.108985	-0.880312	1.11178	1.15086	-0.621449	-0.0521333	0.558727	0.0257723	-0.596902	0.179344	-0.0714416	-0.288742	-0.972791	-0.279497	-0.491916	-0.229338	0.0651334	0.0870719	0.329679	-0.105602	0.118963	-0.222238	0.0043938
P. lactiflora ‘Dafang Yicai’ (DFYC)	-0.407136	-0.96752	0.460863	0.547163	0.782466	0.10446	0.643843	0.00375827	-0.627752	0.460425	-0.130662	-0.28951	-0.319087	0.169413	-0.55371	-0.324573	-0.223974	-0.100059	0.662946	0.590496	0.795475	0.445019	-0.258548	0.835954	0.0321053	0.108748	0.115715	0.16782	-0.152954	-0.166325
P. lactiflora ‘Fen Qiangwei’ (FQW)	-0.43784	0.696782	1.03912	0.264581	0.512545	-0.0511892	-0.233715	0.632344	-0.291281	-0.317283	-0.0497298	0.787567	0.469923	-0.35935	-0.0247239	0.0180796	0.647123	-0.335739	0.412385	-0.184804	0.448748	-0.429431	-0.336492	-0.22899	0.257024	0.085451	0.603574	-0.0857173	0.690515	0.0149879
P. lactiflora ‘Cang Long’ (CL)	-0.296714	1.12564	0.351923	0.0659716	0.369578	0.177134	0.580744	-0.509433	-0.193385	0.315966	-0.809419	-0.0182478	-0.748105	-0.247114	0.904259	0.46962	0.60283	-0.425593	-0.25706	0.443841	-0.768129	0.188327	0.183251	0.32559	-0.123104	0.514037	0.310681	0.216744	-0.0555632	0.108759
P. lactiflora ‘Yinlong Hanzhu’ (YLHZ)	-0.665471	-1.13809	-0.456503	0.299316	0.284747	-0.342584	-0.114822	0.0679724	0.210172	-0.448669	0.345036	-0.339332	-0.332754	0.397381	0.170531	0.916961	0.0390385	0.750026	0.353566	-0.028764	-0.462117	-0.296613	-0.0872504	0.257195	0.958661	-0.257645	0.0991387	0.141285	0.0346423	0.340762
P. lactiflora ‘Donghai Chaoyang’ (DHCY)	-0.700276	0.516821	-0.41034	-0.0916609	-0.789709	-0.156051	0.265959	-0.411093	-0.422898	-0.184891	-0.790779	-0.515539	-0.438558	0.0084898	-0.699217	-0.116283	-0.161874	-0.159398	-0.0515135	-0.522283	-0.108027	0.456066	-0.0164063	-0.190944	0.581348	0.191704	0.286065	-0.846775	-0.113145	-0.172162
P. lactiflora ‘Fen Zhupan’ (FZP)	-1.01026	-0.351557	-0.484033	-0.455922	-0.653494	-0.0506763	-0.0612335	-0.14027	0.173006	0.390587	0.0281332	0.0383944	0.213192	-0.197266	0.518526	-0.897322	0.088974	0.0800476	0.28748	0.236229	0.228728	-0.204019	1.0564	0.115803	0.492202	0.400402	-0.440949	0.0511288	0.395873	-0.106652
P. lactiflora ‘Mozi Hanjin’ (MZHJ)	-0.512712	0.904506	-0.207852	-0.167228	-0.471762	0.315575	0.243852	-0.519712	-0.552717	0.797991	-0.559527	0.200786	-0.0699637	0.268565	-0.0417431	0.319559	-0.566161	0.216099	0.353951	-0.0466247	0.128031	-0.90359	0.482079	0.203676	-0.448599	-0.800987	0.305994	-0.106638	-0.0517914	0.0172066
P. lactiflora ‘Jinxin Lanman’ (JXLM)	-0.500871	0.277227	0.655908	0.0547556	0.382931	-0.368356	-0.433524	-0.408007	1.56525	-0.240245	0.330071	-0.484575	-0.538214	-0.138804	-0.396456	-0.767399	-0.703612	0.241268	0.170912	0.31702	-0.218739	-0.118604	0.127136	-0.555246	-0.102861	0.101773	0.63184	0.321515	-0.133652	-0.085402
P. lactiflora ‘Fen Lian’ (FL)	-0.638869	-1.04992	-0.53367	-0.21711	-0.280978	-0.430209	-0.266395	-0.181358	0.369212	0.158874	0.688478	-0.475663	-0.304279	0.634951	0.249235	0.858398	0.488091	-0.330902	-0.0992962	0.578903	0.251871	-0.482637	-0.227356	-0.277588	-0.429128	0.275652	-0.0371562	-0.370563	0.0867524	-0.509595
P. lactiflora ‘Bing Qing’ (BQ)	-0.36525	0.395985	0.748968	0.57718	0.642889	0.0232867	0.327842	0.217529	-0.68055	-0.330891	-0.704482	-0.131429	0.275408	0.663384	-0.574386	-0.096685	0.0479637	0.647809	-1.24526	0.705943	0.0526308	-0.127065	0.137846	-0.39094	0.161632	-0.134788	-0.322118	0.115759	0.161536	-0.0870573
P. lactiflora ‘Hongling Chijin’ (HLCJ)	-0.623512	0.248226	-0.50234	-0.550704	-0.520057	-0.0797986	-0.310326	0.317275	0.388702	0.425773	0.36023	0.0540654	0.504059	0.289429	0.757408	-0.426991	0.291939	1.07902	-0.587272	0.0681011	0.365549	0.64067	-0.265988	0.369902	-0.28109	-0.0839889	0.514234	-0.254572	0.0116928	0.213336
P. lactiflora ‘Bian Dihong’ (BDH)	-0.408885	0.913759	0.0503112	-0.1497	-0.710304	0.238671	-0.390535	0.650477	-0.542797	-0.150151	0.808456	0.214675	0.116963	-0.406255	0.249233	-0.128321	-1.20093	-0.410996	-0.0172894	0.807458	-0.639915	0.0445418	-0.585914	0.231607	0.152478	-0.120325	-0.251595	-0.154597	0.188933	-0.06343
P. lactiflora ‘Wuhua Longyu’ (WHLY)	-0.560339	-1.29919	0.138541	-0.173832	0.320676	-0.174699	-0.0241108	-0.176527	0.814497	0.428065	-0.414818	1.17107	0.773206	0.284588	-0.127713	-0.530932	0.473011	-0.68927	-0.21758	-0.024259	-0.707444	0.0373471	-0.11267	0.208598	0.204366	-0.519971	0.0330314	-0.0629688	-0.312736	-0.257823
P. lactiflora ‘Huguang Shanse’ (HGSS)	-0.673386	-0.268674	-0.232016	-0.121514	-0.211783	-0.400724	-0.217128	0.360752	-0.329724	-0.708091	0.250943	-0.635231	-0.369438	0.0575588	0.534347	0.0292582	-0.150209	-1.24741	-0.665337	-0.326716	0.635722	0.326976	0.30482	-0.0940764	0.110368	-0.578347	0.159893	0.36827	-0.0519159	0.138228
P. lactiflora ‘Honghua Lushuang’ (HHLS)	-0.91278	-1.19285	-0.401391	-0.034115	-0.222476	-0.187601	0.189922	-0.18692	0.0898831	-0.338071	-0.460456	-0.0885968	0.22408	-0.217998	-0.505813	-0.364069	-0.0969853	-0.41525	-0.169949	0.136546	0.0149965	-0.550203	-0.266299	0.0267613	-0.472603	0.417648	-0.156656	-0.205823	-0.0292429	0.826745
P. lactiflora ‘Zao Hong’ (ZH)	-0.708559	0.996842	-0.434492	-0.582486	-0.925766	-0.231721	-0.154551	-0.899118	0.533053	0.807046	-0.643239	0.15762	-0.156036	0.0422879	-0.245042	0.215955	0.221073	0.0434394	0.190829	-0.166144	0.377534	0.202368	-0.827847	-0.295876	0.184966	-0.0737482	-0.478661	0.60491	0.113406	0.021999
P. lactiflora ‘Foguang Zhuying’ (FGZY)	-0.0954812	1.0322	1.14027	0.288147	0.938024	-0.242141	-0.587933	-0.435962	1.29833	0.0143805	0.468829	0.170452	-0.325545	-0.125146	-0.356474	0.536093	-0.0661839	-0.110276	-0.162521	-0.314201	0.200914	0.308465	0.330224	0.533628	-0.171227	-0.157788	-0.563265	-0.4377	0.214376	0.150502
P. lactiflora ‘Yinxian Xiuhongpao’ (YXXHP)	-0.304529	-1.54451	-0.0580383	0.229274	0.0813699	0.908662	-0.182018	-0.262661	-0.425629	0.89194	0.337757	1.16803	-0.133678	-0.658482	-0.179172	0.80295	-0.695808	0.181627	-0.385511	-0.23787	0.105154	0.477435	0.280105	-0.494561	-0.0484385	0.267151	0.16718	0.108433	0.0567124	0.0218193
P. lactiflora ‘Chun Xiao’ (CX)	-0.421048	-0.433245	0.275841	0.318132	0.875793	0.140575	0.542366	0.132844	0.255077	-0.742172	-0.903743	0.136134	-0.116737	-0.177534	1.38333	-0.212825	-0.712706	0.375639	0.160314	-0.608425	0.254963	-0.228226	-0.407948	-0.190847	-0.117391	0.0738565	-0.360296	-0.168744	-0.178575	-0.227229
P. lactiflora ‘Wan Shouhong’ (WSH)	-0.716138	0.860029	0.136821	-0.03506	-0.532707	-0.328845	-0.538008	0.66188	-0.149028	-0.69655	0.216355	0.449637	0.342936	-0.929462	-0.319154	0.409766	0.423988	0.29977	-0.0512391	0.0862118	0.353299	-0.351223	0.188781	0.176467	0.099415	0.25716	-0.0790252	0.132363	-0.889293	-0.136171
P. lactiflora ‘Hongpan Sajin’ (HPSJ)	-0.436475	0.475063	0.184442	-0.160959	-0.0207774	-0.757947	-0.131425	0.724751	-0.266038	-0.275577	-0.213926	0.0888178	0.996632	1.30177	-0.0866814	0.471098	-0.426479	-0.143926	0.743657	-0.274121	-0.320347	0.56627	0.350788	-0.208452	-0.360725	0.379902	-0.0435455	0.189549	-0.0520803	0.0652662
P. lactiflora ‘Hong Chahua’ (HCH)	-0.863398	-0.669139	-0.528503	0.257058	-0.411795	-0.0944655	-0.0108588	0.269922	-0.331918	-0.825337	-0.0924724	-0.433792	-0.224722	-0.698783	-0.560946	-0.125575	0.353378	0.452105	-0.0402357	-0.630948	-0.624596	0.137923	-0.000568233	0.409171	-0.645853	-0.156048	-0.0565683	0.320752	0.461358	-0.345463
Paeonia lactiflora	0.148383	0.754147	-0.871498	-0.575868	0.183354	1.5484	2.2295	0.0326731	0.728467	-0.672591	0.973932	0.0738141	0.339566	0.186995	-0.303367	0.0904397	0.154953	-0.126359	0.0203802	-0.0931685	0.0664615	0.00430449	0.0312802	-0.0808202	0.045719	0.00489072	-0.00605385	0.0596609	-0.0177672	-0.000835371
Paeonia emodi	1.73373	0.609296	-2.3704	-1.04881	1.96525	-0.734005	-0.63684	-0.168483	-0.582555	0.069942	0.0136187	0.180016	-0.0291668	-0.254055	-0.195379	-0.186662	-0.0797282	-0.00847653	-0.0218097	0.0425498	-0.00611771	-0.0459811	-0.0100115	-0.0454462	0.00920519	0.0376447	0.0025888	-0.011721	0.017868	-0.0305562
Paeonia obovata	2.11478	0.299951	-0.767092	2.6346	-0.654315	-0.410434	0.00654541	-1.33449	-0.08995	-0.401921	0.388423	0.178743	0.606445	0.016269	0.268769	-0.156161	0.0528471	-0.0661291	0.0556952	0.0689213	0.0672626	0.0720274	0.00785238	-0.0140422	-0.016597	0.00521284	0.0518652	0.0177893	-0.0060558	-0.00164283
Paeonia sterniana	2.7782	-0.466505	1.14793	-0.985804	-0.831728	-1.42006	1.00068	0.119314	-0.368782	-0.195036	0.4299	0.904008	-0.947154	0.24926	-0.0320148	-0.243402	0.00361137	0.228235	-0.0963348	-0.145592	-0.00641131	-0.101679	0.00665706	0.0276172	-0.0362475	0.0277286	-0.046894	0.0125487	0.0174762	0.0412444
Paeonia anomala	2.14477	-0.391531	0.315478	-0.696642	-0.450118	1.97431	-1.57534	-0.268593	0.0293355	-1.03923	-0.574578	0.104718	-0.300122	0.624767	-0.0396218	-0.0997563	0.160552	-0.0243112	0.152834	0.112044	0.0830832	0.00433593	0.0133237	0.171124	-0.00341289	0.0760019	0.0152024	0.0424224	-0.0168501	0.000112172
Paeonia intermedia	1.94675	0.0597143	-0.705335	1.0816	-0.330857	0.280837	0.0649659	2.17827	0.948467	1.15354	-0.618867	-0.374512	-0.393526	-0.101964	-0.134081	0.0351373	0.075029	-0.13452	-0.00882824	-0.0534506	-0.019677	-0.0934633	0.0449763	-0.0871234	0.0194142	-0.0210677	-0.067258	-0.0240534	0.000213372	0.0379636
Paeonia veitchii	2.04106	-0.612856	1.18346	-0.997927	0.00609623	-0.125654	0.271617	-0.435275	0.0391246	0.441746	-0.237594	-1.45447	1.33827	-0.875342	0.10758	0.453281	-0.102286	0.00217549	-0.0143961	0.0384909	-0.0623107	0.0205591	-0.0015454	-0.0257358	0.0955486	-0.0943179	0.0470287	-0.00633551	0.0275556	-0.0381384
